# Supplementary material for: OsRAD51 Plays a Vital Role in Promoting Homologous Recombination in Rice Meiosis
Source: Int J Mol Sci. 2022 Aug 31;23(17):9906. doi: 10.3390/ijms23179906 (PMC9456343; doi:10.3390/ijms23179906)
Supplement: Supplementary file 1 [file ijms-23-09906-s001.zip]

Archive with 1 entries (1 files):
- ijms-1864540-supplementary.pdf
